# Supplementary material for: N400 Indexing the Motion Concept Shared by Music and Words
Source: Front Psychol. 2022 Jun 17;13:888226. doi: 10.3389/fpsyg.2022.888226 (PMC9275656; doi:10.3389/fpsyg.2022.888226)
Supplement: Supplementary file 1 [file Table_1.XLSX]

## Sheet: Sheet1
动作动词	笔画	状态动词	笔画	有生命名词	笔画	无生命名词	笔画数
飞奔	11	融化	20	老虎	14	桌子	13
飞跃	14	漏气	18	豹子	12	椅子	15
飞翔	15	瘫痪	26	狮子	11	板凳	21
击退	14	渗水	14	猎豹	21	雕塑	28
击剑	14	萎缩	23	袋鼠	23	石碑	17
冲刺	14	熔化	18	野兔	18	冰雕	22
冲浪	16	衰老	16	老鹰	23	蜡像	26
冲锋	18	腐烂	23	野猪	22	雪人	13
扭打	12	浮动	15	野马	14	课本	15
拔河	16	昏迷	17	野狗	19	沙发	12
奔走	15	生病	15	骏马	12	日历	8
奔跑	20	溶解	26	老鼠	18	钟表	17
逃跑	20	沉淀	18	猎犬	15	铜像	23
追击	14	泛滥	20	鲨鱼	23	壁画	24
追赶	19	蒸发	16	蝙蝠	29	灯笼	17
追逐	18	凋谢	22	海鸥	18	烛台	15
捕杀	16	弥漫	21	松鼠	22	佛像	20
骑马	14	变质	16	田鼠	17	泥人	10
超车	16	漂浮	23	狐狸	17	茶碗	22
跑步	19	变形	15	雪豹	21	屏风	13
滑冰	18	悬挂	20	豺狼	21	花瓶	17
滑雪	23	枯萎	20	马蜂	16	酒杯	18
游泳	19	凝固	24	猴子	15	瓷碗	22
跨栏	13	逝世	14	海燕	24	岩石	13
厮打	20	凝结	25	飞燕	18	箱子	17
厮杀	20	屹立	11	飞鸟	8	镜子	19
踢球	26	笼罩	24	乌鸦	12	相片	13
潜逃	24	摆放	21	猎狗	19	佛像	13
摔跤	26	倒霉	22	海豚	21	水缸	13
飙车	20	伫立	11	猿猴	25	花盆	16
鞭打	23	氧化	14	苍蝇	20	台灯	11
撞击	20	陈列	13	骑兵	17	吊灯	12
抢夺	13	堵塞	23	飞龙	8	标本	14
搏斗	17	充塞	17	飞禽	15	窗花	18
殴打	13	浸泡	18	白龙	10	秤砣	20
打斗	9	张贴	16	侠客	17	树桩	23
逃窜	21	躺卧	23	狼狗	17	油画	16
搏击	18	耸立	15	恶狗	17	水桶	15
撕扯	21	残废	17	恐龙	15	磁铁	21
闯进	13	散发	18	鲸鱼	24	挂历	13
